# Supplementary material for: Polar metabolomics in human muscle biopsies using a liquid-liquid extraction and full-scan LC-MS
Source: STAR Protoc. 2022 Apr 16;3(2):101302. doi: 10.1016/j.xpro.2022.101302 (PMC9035783; doi:10.1016/j.xpro.2022.101302)
Supplement: Table S1. Sample matrix overview, related to Before you begin [file mmc1.xlsx]

## Sheet: Sheet1
Matrix	Input	Comments
Human, rat or mouse tissue		Treat exactly as this protocol describes. Correct for dry weight.
Brown adipose tissue	~3 mg dry weight	Low intensity overall, lactate near saturation
White adipose tissue	~3 mg dry weight
Heart	~3 mg dry weight	Tough, non-homogenous tissue. Make sure to properly crush and mix.
Liver	~3 mg dry weight	Grind to a powder using a spatula before weighing. Many interfering peaks typically.
Kidney	~3 mg dry weight
Brain	~3 mg dry weight	Certain peaks near saturation, such as glutamate-5-semialdehyde
Placenta	~3 mg dry weight	High noise, many interfering peaks and low intensity peaks.
Arterial plaque	~1 mg dry weight
Cultured cells		Typically no tissuelyser necessary. Thorough mixing with chloroform is enough to disrupt biological organization.
Primary skin fibroblasts	60mm diameter dish (21 cm2), 4 mL of medium. Start at 50% confluence. Incubate 48h at 37°C and 5% CO2. Check and possible refresh medium after 24h.	After incubation, wash cells twice with PBS, add internal standard mix and half of polar solvents to dish. Scrape and transfer to 2 mL tube with a pipette. Add second half of polar solvents, scrape again, transfer to the same 2 mL tube with a pipette. Correct data for protein content after analysis. Determine protein content using e.g. PierceTM BCA Protein Assay Kit.
Human embryonic kidney (HEK)	500 thousand cells	Correct data for protein content after analysis. Determine protein content using e.g. PierceTM BCA Protein Assay Kit.
Bronchial epithelial cells	0.2 mg of protein	It’s possible to homogenize samples and determine protein content using a commercial kit (e.g. PierceTM BCA Protein Assay Kit) and subsequently analyse only a fraction of the sample.
Cumulus cells	150 thousand cells	Correct data for protein content after analysis. Determine protein content using e.g. PierceTM BCA Protein Assay Kit.
Oocytes	10 oocytes	Correct for number of oocytes.
Organoids (brain)	0.2 mg of protein	Correct data for protein content after analysis. Determine protein content using e.g. PierceTM BCA Protein Assay Kit.
Macrophages	0.2 mg of protein	Correct data for protein content after analysis. Determine protein content using e.g. PierceTM BCA Protein Assay Kit.
Blood samples		Compensate for volume in polar layer. No tissuelyser necessary. No additional correction required if fixed volumes of sample are used.
Serum	25 µL
Plasma	25 µL	High protein content can precipitate in sample vial and/or contaminate the UPLC column. Be extra careful when isolating supernatant after centrifugation and monitor samples for precipitation. Storing these samples in the freezer before analysis can exacerbate this issue.
Erythrocytes	3.5 mg Hb
Platelets	125 million platelets	Correct data for protein content after analysis. Determine protein content using e.g. PierceTM BCA Protein Assay Kit.
Peripheral blood mononuclear cells	2 million cells	Correct data for protein content after analysis. Determine protein content using e.g. PierceTM BCA Protein Assay Kit.
Whole blood	25 µL	Add chloroform first to aid successful solvation of the tough matrix.
Other bodily fluids		Compensate for volume in polar phase (subtract from Milli-Q). No tissuelyser necessary. No additional correction required if fixed volumes of sample are used.
Saliva	25 µL
Sweat	25 µL
Urine	25 µL	High variance in metabolite intensity. Be careful of saturation. Metabolites are typically corrected for creatinine abundance.
Fecal water	25 µL	Weigh a clean tube. Add feces to tube using a spatula. Weigh tube again, calculate weight of feces. Add 4x that weight in Milli-Q. Vortex until mixed, then centrifuge at max speed for ten minutes. Transfer 25 µL of supernatant to clean 2 mL Eppendorf™ Safe-lock tube.
Bile	5 µL	Matrix quickly contaminates the source and capillary. Many fully saturated bile acid peaks are present even at very minimal amounts. However, metabolomics is possible, though slightly limited in scope. Additional sample prep development is advised.
Cerebrospinal fluid	50 µL	Few metabolites detected, high variance in metabolite intensity.
Model organisms		In general: homogenize using tissuelyser, similar to tissues.
Yeast	0.2 mg protein	Homogenize using glass beads. Then perform extraction on supernatant. Correct data for protein content after analysis. Determine protein content using e.g. PierceTM BCA Protein Assay Kit.
Fruit flies	~3 mg dry weight (~6 flies)
Zebrafish	~3 mg dry weight
Caenorhabditis elegans	2500 worms	Correct data for protein content after analysis. Determine protein content using e.g. PierceTM BCA Protein Assay Kit.
Other		Compensate for volume in polar phase. No tissuelyser necessary.
Cell culture medium	25 µL	Be aware that medium composition can be highly variable. High protein content typically contaminates the UPLC column quite quickly. Additional extraction steps can be added (second round of chloroform added to the polar phase of the liquid-liquid extraction).
