# Supplementary material for: Polar metabolomics in human muscle biopsies using a liquid-liquid extraction and full-scan LC-MS
Source: STAR Protoc. 2022 Apr 16;3(2):101302. doi: 10.1016/j.xpro.2022.101302 (PMC9035783; doi:10.1016/j.xpro.2022.101302)
Supplement: Table S2. MS settings, related to step 11 in Step-by-step method details [file mmc2.csv]

Supplemental Table 2. Advised mass spectrometry settings on Bruker Impact II
Tab	Variable	Value	Unit
Source	Scan Mode	MS	n/a
	Rolling average	Off	n/a
	Spectra rate	1	hz
	Mass Range	50-1200	m/z
	End Plate Offset	500	V
	Capillary	2500	V
	Nebulizer	2.7	Bar
	Dry Gas	6.5	l/min
	Dry Temp	200	C
Tune	Funnel 1RF	300	Vpp
	Funnel 2RF	300	Vpp
	isCID Energy	0	Ev
	Hexapole	70	Vpp
	Ion Energy	10	eV
	Low Mass	50	m/z
	Collision Energy	1	eV
	Collision RF	600	Vpp
	Transfer Time	140	us
	Pre Pulse Storage	6	us
