# Supplementary material for: Polar metabolomics in human muscle biopsies using a liquid-liquid extraction and full-scan LC-MS
Source: STAR Protoc. 2022 Apr 16;3(2):101302. doi: 10.1016/j.xpro.2022.101302 (PMC9035783; doi:10.1016/j.xpro.2022.101302)
Supplement: Table S3. Integration details, related to step 1 in Quantification and statistical analysis [file mmc3.csv]

Negative ionization list									Positive Ionization list
Name	Formula	Retention time	[M-H]	Integration notes	Integrated in Muscle	Identification quality	Internal standard		Name	Formula	Retention time	[M+H]	Integration notes	Integrated in Muscle	Identification quality	Internal standard
1_3-Diphosphoglyceric acid	C3H8O10P2	11.56	264.95199	Split peak with 2_3-Diphosphoglyceric acid. This is the peak on the left.	Yes	High	Fructose-1,6-diphosphate_U13C		2-PY	C7H8N2O2	2.5	153.06585	Either highly abundant or missing. High in urine, absent in many other matrices.	No	Medium	Thymine-D4
2_3-Diphosphoglyceric acid	C3H8O10P2	11.56	264.95199	Split peak with 1_3-Diphosphoglyceric acid. This is the peak on the right.	No	High	Fructose-1,6-diphosphate_U13C		3-methoxytyramine	C9H13NO2	7.1	168.10191	Many interfering peaks.	No	Low	Thymine-D4
2-aminoisobutyric acid	C4H9NO2	9.25	102.05605	Four peak cluster around 10 minutes; 2 small peaks, one large interfering peak, then another small one. This is the peak at the far left.	Yes	Medium	Alanine-D4		Adenylthiomethylpentose	C11H15N5O3S	1.5	298.09684	Single peak.	Yes	High	Thymine-D4
2-Dehydrogluconate	C6H10O7	10.44	193.03538	Likely the first peak of the large split peak. The second peak is potentially glucoronic acid.	No	Medium	Serine-D3		Anserine	C10H16N4O3	11.7	241.12952	Split peak. 11.7 minutes matches the standard. Would advise spiking.	Yes	Low	Trytophan-D5
2-Dehydrogluconate-6P	C6H11O10P	12.2	273.00171	Single peak.	No	Medium	Glucose-6P_U13C		Aspartate-D3	C4D3H4NO4	10.55	137.06361	Single peak.	Yes	High	NA
2-Hydroxybutyric acid	C4H8O3	4.9	103.04007	Peak around 5 minutes. Isomer (3-hydroxybutyric acid) typically visible around 3.5 minutes.	Yes	High	Glutamate-D3		ATP-15N	C10H16^15N5O13P3	11.9	512.9882	Single peak.	Yes	High	NA
2-Hydroxyglutarate	C5H8O5	10.14	147.0299	Single peak, high intensity.	Yes	High	Glutamate-D3		Betaine	C5H11NO2	7.3	118.08626	Broad peak. Valine peak can sometimes be seen in the tail.	Yes	High	Glutamine-D5
2-phosphoglyceric acid	C3H7O7P	11.54	184.98566	Split peak. Peak on the left. Peak on the right is 3-phosphoglyceric acid.	Yes	Medium	AMP-15N		Carnitine	C7H15NO3	9.8	162.11247	Single peak. Compare to internal standard.	Yes	High	Carnitine-D3
3-_or_4-hydroxybenzoic acid	C7H6O3	5.3	137.02442	Single peak.	Yes	Medium	Glutamine-D5		Carnitine (C10:0)	C17H33NO4	3.44	316.24823	Single peak. Compare relative to other carnitine species. (Carbon tails reduce retention on ZIC-cHILIC)	Yes	High	Carnitine-D3
3-aminoisobutyric acid	C4H9NO2	9.7	102.05605	Four peak cluster around 10 minutes; 2 small peaks, one large interfering peak, then another small one. This is the peak second from the left, NOT the big peak.	No	Medium	Alanine-D4		Carnitine (C10:1)	C17H31NO4	3.47	314.23258	Single peak. Compare relative to other carnitine species.	Yes	High	Carnitine-D3
3-Hydroxybutyric acid	C4H8O3	3.6	103.04007	Peak around 3.5 minutes. Isomer (2-hydroxybutyric acid) typically visible around 3.5 minutes.	No	High	Glutamate-D3		Carnitine (C12:0)	C19H37NO4	3.15	344.27954	Single peak. Compare relative to other carnitine species.	Yes	High	Carnitine-D3
3-phosphoglyceric acid	C3H7O7P	11.54	184.98566	Split peak. Peak on the right. Peak on the left is 2-phosphoglyceric acid.	Yes	High	AMP-15N		Carnitine (C12:1)	C19H35NO4	3.2	342.26389	Single peak. Compare relative to other carnitine species.	Yes	High	Carnitine-D3
3-Ureidopropionic acid	C4H8N2O3	9.1	131.04622	Peak on the far left of the cluster around 9-10 minutes. Asparagine is seen around 10 minutes on the far right of the cluster.	No	Medium	Glutamine-D5		Carnitine (C14:0)	C21H41NO4	2.86	372.31084	Single peak. Compare relative to other carnitine species.	Yes	High	Carnitine-D3
6-Phosphogluconolactone	C6H11O9P	10.95	257.00679	Single peak. Retention time tends to shift.	No	Low	Glucose-6P_U13C		Carnitine (C14:1)	C21H39NO4	2.86	370.29519	Single peak. Compare relative to other carnitine species.	Yes	High	Carnitine-D3
Acetyl-CoA	C23H38N7O17P3S	10.71	403.55561	Single peak. Typically, the double charged ion is also visible underneath this peak.	Yes	High	ATP-15N		Carnitine (C16:0)	C23H45NO4	2.7	400.34214	Single peak. Compare relative to other carnitine species.	Yes	High	Carnitine-D3
Acetylglutamic acid	C7H11NO5	10.1	188.05645	Single peak.	Yes	High	Glutamate-D3		Carnitine (C16:1)	C23H43NO4	2.7	398.32649	Single peak. Compare relative to other carnitine species.	Yes	High	Carnitine-D3
Adenine	C5H5N5	2.01	134.04722	Two peaks next to each other. Left is adenine. Right is in-source fragment from adenosine.	Yes	High	Thymine-D4		Carnitine (C18:1)	C25H47NO4	2.5	426.35779	Single peak. Compare relative to other carnitine species.	Yes	High	Carnitine-D3
Adenosine	C10H13N5O4	3.6	266.08948	Single peak. Can also compare to in-source fragmentation in adenine spectrum.	Yes	High	Thymine-D4		Carnitine (C2:0)	C9H17NO4	8.05	204.12303	Single peak. Compare relative to other carnitine species.	Yes	High	Carnitine-D3
Adipic acid	C6H10O4	10	145.05063	Single peak. Compare to blank. Usually a large signal in blanks.	No	Medium	Succinic acid-D4		Carnitine (C3:0)	C10H19NO4	7.05	218.13868	Single peak. Compare relative to other carnitine species.	Yes	High	Carnitine-D3
ADP	C10H15N5O10P2	11.37	426.02214	Split peak. Left peak is ADP. Right peak is in-source fragment from ATP.	Yes	High	ATP-15N		Carnitine (C4:0)	C11H21NO4	6.2	232.15433	Single peak. Compare relative to other carnitine species.	Yes	High	Carnitine-D3
ADP-Ribose	C15H23N5O14P2	10.7	558.0644	Single peak.	Yes	Medium	ATP-15N		Carnitine (C6:0)	C13H25NO4	5.12	260.18563	Single peak. Compare relative to other carnitine species.	Yes	High	Carnitine-D3
AICAR	C9H15N4O8P	11.06	337.05547	Single peak. Sometime interferences are present.	Yes	Medium	AMP-15N		Carnitine (C6:1)	C13H23NO4	5.3	258.16998	Single peak. Compare relative to other carnitine species.	Yes	High	Carnitine-D3
Alanine	C3H7NO2	9.95	88.0404	Compare to internal standard if possible. Peak on the left. Peak on the right is beta-alanine.	Yes	High	Alanine-D4		Carnitine (C8:0)	C15H29NO4	4.1	288.21693	Single peak. Compare relative to other carnitine species.	Yes	High	Carnitine-D3
Alanine-D4	C3D4H3NO2	9.95	92.06551	Single peak.	Yes	High	NA		Carnitine-D3	C7H12D3NO3	9.8	165.1313	Single peak.	Yes	High	NA
Allantoin	C4H6N4O3	6.1	157.03671	Single peak. Typically large tailing. Compare to blank.	Yes	High	Glutamine-D5		Carnosine	C9H14N4O3	12.1	227.11387	Single peak.	Yes	High	Trytophan-D5
Alpha-Ketoglutarate	C5H6O5	10.6	145.01425	Single peak.	Yes	High	Glutamate-D3		CDP-choline	C14H26N4O11P2	11.2	489.11461	Single peak.	Yes	High	GTP-15N
Aminoadipic acid	C6H11NO4	10.6	160.06153	Single peak.	Yes	Medium	Glutamate-D3		Choline	C5H13NO	8.5	104.10699	Broad peak. In-source fragment of glycerophosphocholine visible on the right.	Yes	High	Carnitine-D3
AMP	C10H14N5O7P	10.49	346.05581	Compare to internal standard if possible. Peak on the left. Peaks on the right are in-source fragments of ADP and ATP	Yes	High	AMP-15N		Glutamate-D3	C5D3H6NO4	10.48	151.07926	Single peak.	Yes	High	NA
AMP-15N	C10H14^15N5O7P	10.49	351.04098	Single peak.	Yes	High	NA		Glutamine-D5	C5D5H5N2O3	10.38	152.1078	Single peak.	Yes	High	Glutamine-D5
Anthranilic acid	C7H7NO2	2.7	136.0404	Split peak. Should be the peak on the right, but retention times tend to shift.	Yes	Low	Thymine-D4		Glutarylcarnitine	C12H21NO6	10.2	276.14416	Single peak.	Yes	High	GMP-15N
Arginine	C6H14N4O2	20	173.1044	Can be split, integrate all. Compare to internal standard if possible.	Yes	High	Arginine-D7		Glycerophosphocholine	C8H20NO6P	10.7	258.1101	Single peak.	Yes	High	GMP-15N
Arginine-D7	C6D7H7N4O2	20	180.14834	Can be split, integrate all.	Yes	High	NA		Glycine	C2H5NO2	10.5	76.0393	Cluster of peaks. Compare to internal standard.	Yes	High	Glycine-C2
Argininosuccinate	C10H18N4O6	11	289.11536	Single peak.	Yes	High	Glutamine-D5		Glycine-C2	^13C2H5NO2	7	78.04601	Single peak.	Yes	High	NA
Asparagine	C4H8N2O3	10.45	131.04622	Single slightly split peak. 3-Ureidopropionic acid isomer.	Yes	Medium	Alanine-D4		GMP-15N	C10H14^15N5O8P	11.44	369.05045	Single peak.	Yes	High	NA
Aspartate	C4H7NO4	10.55	132.03023	Compare to internal standard if possible. Single peak.	Yes	High	Aspartate-D3		GTP-15N	C10H16^15N5O14P3	12.62	528.98311	Single peak.	Yes	High	NA
Aspartate-D3	C4D3H4NO4	10.55	135.04906	Single peak.	Yes	High	NA		Levodopa	C9H11NO4	9.7	198.07608	Single peak.	No	High	Tyrosine-D4
ATP	C10H16N5O13P3	11.88	505.98847	Single peak. Compare to internal standard if possible.	Yes	High	ATP-15N		Lysine-D4	C6D4H10N2O2	19.5	151.13791	Single peak.	Yes	High	NA
ATP-15N	C10H16^15N5O13P3	11.9	510.97364	Single peak.	Yes	High	NA		Melatonine	C13H16N2O2	1.1	233.12845	Single peak.	No	Medium	Trytophan-D5
beta-Alanine	C3H7NO2	10.54	88.0404	Isomer of alanine. Compare to that spectrum; this peak should be right behind alanine.	Yes	Medium	Alanine-D4		Methionine-D3	C5D3H8NO2S	7.58	153.07716	Single peak.	Yes	High	NA
Carbamoyl phosphate	CH4NO5P	10	139.97543	Single peak. Often below detection limits.	No	Medium	AMP-15N		Methyl-NAM	C7H8N2O	8.5	137.07094	Single tailing peak.	Yes	High	Proline-D7
CDP	C9H15N3O11P2	11.93	402.01091	Compare to CMP and CTP, looking at in-source fragments. CMP should have the shortest retention time.	No	Medium	GTP-15N		Methylmalonylcarnitine	C11H19NO6	10.46	262.12851	Single peak.	Yes	High	Glutamine-D5
CDP-ethanolamine	C11H20N4O11P2	11.5	445.05311	Single peak.	Yes	High	GTP-15N		N-Acetylputrescine	C6H14N2O	9	131.11789	Tailing peak.	No	High	Lysine-D4
Cis-Aconitate	C6H6O6	12.18	173.00916	Peak with similar shape to citric acid. In-source fragment of citric acid often visible; this peak should be to the left of those fragments.	No	Medium	Citric acid-D4		N-alpha-Acetyl-Lysine	C8H16N2O3	10.9	189.12337	Single peak.	No	Medium	Lysine-D4
Citric acid	C6H8O7	12.2	191.01973	Compare to internal standard if possible. Often poor peak shape.	Yes	High	Citric acid-D4		NAAD	C21H26N6O15P2	11	665.10041	Single peak. Often low in abundance.	No	High	ATP-15N
Citric acid-D4	C6H4D4O7	12.2	195.04483	Single peak.	Yes	High	NA		NAADP	C21H27N6O18P3	12	745.06675	Single peak. Often low in abundance.	No	High	ATP-15N
Citrulline	C6H13N3O3	10.75	174.08841	Compare to internal standard if possible. Single peak.	Yes	High	Citrulline-13C1		NaMN	C11H13NO9P	8	336.047	Single peak.	No	High	GTP-15N
Citrulline-13C1	C5^13CH13N3O3	10.75	175.09177	Single peak.	Yes	High	NA		Nicotinamide	C6H6N2O	1.5	123.05529	Split peak. Peak on the right	Yes	High	Thymine-D4
CMP	C9H14N3O8P	11.26	322.04457	Single peak. Be aware of CDP in-source fragments to the right.	Yes	High	GMP-15N		NMN	C11H15N2O8P	11.7	335.06388	Split peak. This is the left peak. Always recommend spiking.	No	High	GTP-15N
CoA-Glutathione	C31H51N10O22P3S2	12	535.08441	Single peak.	Yes	High	ATP-15N		Normetanephrine	C9H13NO3	8.3	184.09682	Multiple peaks typically visible. Probably the peak on the left. Requires spiking.	No	High	Tyrosine-D4
Coenzyme_A	C21H36N7O16P3S	10.86	382.55033	Single peak. Be aware that the ion with a double negative charge is typically higher in intensity.	Yes	High	ATP-15N		NRH	C11H16N2O5	4.4	257.1132	Split peak. Peak on the right.	Yes	High	Proline-D7
Creatine	C4H9N3O2	9.7	130.0622	Single, slightly wide, peak.	Yes	High	Pyruvate-13C3		Octopamine	C8H11NO2	9	154.08626	Single peak. Rarely seen.	No	Medium	Tyrosine-D4
Creatine-P	C4H10N3O5P	11	210.02853	Single peak.	Yes	High	Pyruvate-13C3		Phenylalanine-D5	C9D5H6NO2	6.6	171.11764	Single peak.	Yes	High	NA
Creatinine	C4H7N3O	3.8	112.05164	Single peak.	Yes	High	Pyruvate-13C3		Pipecolic acid	C6H11NO2	8.1	130.08626	Single peak. Lysine in-source fragment visible at 19 minutes.	Yes	High	Proline-D7
CTP	C9H16N3O14P3	12.75	481.97724	Single peak. Be aware of ATP in-source fragments. Compare spectra.	Yes	Medium	GTP-15N		Proline-D7	C5D7H2NO2	8.56	123.11454	Single peak.	Yes	High	NA
Cystathionine	C7H14N2O4S	12.3	221.06015	Single peak.	Yes	Medium	Methionine-D3		Pyridoxal-5P	C8H10NO6P	10.2	248.03185	Split/broad peak.	No	Medium	GMP-15N
Cysteine	C3H7NO2S	11.89	120.01247	Single peak. Compare to cystine in-source fragment.	No	Medium	Methionine-D3		Pyridoxamine	C8H12N2O2	10.3	169.09715	Broad peak. Possible Lysine in-source fragment visible at 19 minutes.	No	Medium	Phenylalanine-D5
Cystine	C6H12N2O4S2	11.7	239.01657	Single peak.	No	Medium	Methionine-D3		Pyridoxine	C8H11NO3	2.4	170.08117	Tailing peak.	No	High	Thymine-D4
Cytidine	C9H13N3O5	6.63	242.07824	Single peak. Ignore the larger peak at around 11 minutes.	No	Medium	Glutamine-D5		Quinolinic acid	C7H5NO4	10.4	168.02913	Single peak.	No	Medium	Phenylalanine-D5
Cytosine	C4H5N3O	4.9	110.03599	Single peak.	No	Medium	Glutamine-D5		S-adenosyl homocysteine	C14H20N6O5S	9.6	385.12887	Two peaks visible. Peak on the right.	Yes	High	GMP-15N
dAMP	C10H14N5O6P	10.3	330.06089	Single peak. Often below detection limits.	No	Medium	AMP-15N		S-adenosyl methionine	C15H22N6O5S	13.3	399.14452	Tailing peak.	Yes	High	GMP-15N
dCMP	C9H14N3O7P	10.58	306.04966	Single peak. Often below detection limits.	No	Medium	GMP-15N		Saccharopine	C11H20N2O6	11.37	277.13941	Single peak.	Yes	High	Glutamate-D3
Dihydrouracil	C4H6N2O2	7.7	113.03565	Single peak.	No	Medium	Thymine-D4		Serotonine	C10H12N2O	8.2	177.10224	Single peak. Notice the citrulline internal standard around 10 minutes.	No	High	Trytophan-D5
Dihydroxyacetone-P	C3H7O6P	10.5	168.99075	Left peak of the three peak cluster. The peak on the right is glyceraldehyde-3-phosphate	Yes	High	Glucose-6P_U13C		Thiamine	C12H16N4OS	7.8	265.11176	Single broad peak.	No	High	Methionine-D3
dUMP	C9H13N2O8P	8.27	307.03368	Single peak. Often below detection limits.	No	Medium	GMP-15N		Thiamine monophosphate	C12H17N4O4PS	12.2	345.07809	Single broad tailing peak.	No	High	GMP-15N
Erythrose-4-phosphate	C4H9O7P	11.78	199.00131	Split, often ugly peak. Unclear if these are multiple or a single peak.	Yes	Medium	Glucose-6P_U13C		Thiamine pyrophosphate	C12H19N4O7P2S	12.3	426.05225	Single broad tailing peak.	No	High	GTP-15N
FAD	C27H33N9O15P2	9.72	391.57129	Single peak. Double charged ion also visible.	Yes	High	ATP-15N		Thymine-D4	C5D4H2N2O2	2	131.07531	Single peak.	Yes	High	NA
FADH2	C27H35N9O15P2	10.43	392.57912	Single peak. Often below detection limits.	No	High	AMP-15N		Tryptamine	C10H12N2	6.3	161.10732	Single peak.	No	Medium	Trytophan-D5
FAICAR	C10H15N4O9P	10	365.05039	Single peak.	Yes	High	AMP-15N		Trytophan-D5	C11D5H7N2O2	6.94	210.12854	Single peak.	Yes	High	NA
Folic acid	C19H19N7O6	10.6	440.1324	Single peak.	No	High	Glutamine-D5		Tyramine	C8H11NO	7.7	138.09134	Single peak.	No	Medium	Tyrosine-D4
Fructose-1_6-diphosphate	C6H14O12P2	12.33	338.98877	Compare to internal standard if possible. Single peak, often tailing.	Yes	High	Fructose-1,6-diphosphate_U13C		Tyrosine-D4	C9D4H7NO3	8.65	186.10628	Single peak.	Yes	High	NA
Fructose-1_6-diphosphate_U13C	^13C6H14O12P2	12.33	345.0089	Single peak.	Yes	High	NA
Fumarate	C4H4O4	10.58	115.00368	Compare to malate spectrum. Fumarate is much lower in abundance typically, a tiny peak right in front of the malate in-source fragment.	Yes	High	Succinic acid-D4
Gamma-aminobutyric acid	C4H9NO2	11	102.05605	Four peak cluster around 10 minutes; 2 small peaks, one large interfering peak, then another small one. This is the small peak at the far right.	No	Medium	Glutamine-D5
GDP	C10H15N5O11P2	12.14	442.01705	Compare to GMP and GTP. Retention time increases with number of phosphates. Check in-source fragments from larger GXP species.	Yes	High	GTP-15N
Gluconate	C6H12O7	9.92	195.05103	Split peak. Peak on the right is gluconate. Peak on the left is an isomer: possibly galactonic/gulonic acid	Yes	High	Serine-D3
Gluconate-6P	C6H13O10P	11.8	275.01736	Large ugly peak. Possibly gluconate isomers with a phosphate present.	Yes	Medium	Glucose-6P_U13C
Glucose	C6H12O6	9.29	179.05611	Compare to internal standard. Both halves of the big split peak are glucose. Other sharper peaks are in-source fragments and isomers.	Yes	High	Glucose 13C6
Glucose 13C6	^13C6H12O6	9.29	185.07624	Broad peak.	Yes	High	NA
Glucose-6P	C6H13O9P	11.77	259.02244	Compare to internal standard if possible. Peak on the far right of the cluster. Peaks to the left are sugar isomers.	No	High	Glucose-6P_U13C
Glucose-6P_U13C	^13C6H13O9P	11.77	265.04257	Single peak.	Yes	High	NA
Glutamate	C5H9NO4	10.47	146.04588	Compare to internal standard. Single peak.	Yes	High	Glutamate-D3
Glutamate-5-semialdehyde	C5H9NO3	9.34	130.05097	Peak to the left of the glutamate in-source fragment.	No	High	Glutamate-D3
Glutamate-D3	C5D3H6NO4	10.48	149.06471	Single peak.	Yes	High	NA
Glutamine	C5H10N2O3	10.38	145.06187	Compare to internal standard. Single peak.	Yes	High	Glutamine-D5
Glutamine-D5	C5D5H5N2O3	10.38	150.09325	Single peak.	Yes	High	NA
Glutathione	C10H17N3O6S	10.32	306.07653	Peak on the left of the cluster. Other peaks are in-source fragments of oxiglutathione and other glutathione species.	Yes	High	Glutamine-D5
Glyceraldehyde-3P	C3H7O6P	11.79	168.99075	Isomer of dihydroxyacetone-P. This is the peak on the right of the three peak cluster.	Yes	High	Glucose-6P_U13C
Glycerate	C3H6O4	8.78	105.01933	Single peak. Some tailing.	Yes	High	Serine-D3
Glycerol-2P	C3H9O6P	10.7	171.0064	Split peak. Isomer of glycerol-3P. Left peak is 2P, right peak is 3P. Can overlap, making the ID difficult. Can be reported together as "Glycerol-phosphate".	Yes	Medium	Glucose-6P_U13C
Glycerol-3P	C3H9O6P	11.12	171.0064	Split peak. Isomer of glycerol-2P. Left peak is 2P, right peak is 3P. Can overlap, making the ID difficult. Can be reported together as "Glycerol-phosphate".	Yes	Medium	Glucose-6P_U13C
Glycerophosphoinositol	C9H19O11P	11.2	333.05922	Single peak.	Yes	High	AMP-15N
Glycine	C2H5NO2	10	74.02475	Split cluster of many peaks. Compare to internal standard.	No	High	Glycine-C2
Glycine-C2	^13C2H5NO2	10	76.03146	Single peak.	Yes	High	NA
GMP	C10H14N5O8P	11.45	362.05072	Single peak. Compare to internal standard. Other peaks are in-source fragments of GDP and GTP.	Yes	High	GMP-15N
GMP-15N	C10H14^15N5O8P	11.44	367.0359	Single peak.	Yes	High	NA
GTP	C10H16N5O14P3	12.6	521.98338	Single peak. Compare to internal standard.	Yes	High	GTP-15N
GTP-15N	C10H16^15N5O14P3	12.62	526.96856	Single peak.	Yes	High	NA
Guanidinoacetate	C3H7N3O2	10	116.04655	Single peak.	No	Medium	Glutamine-D5
Guanine	C5H5N5O	6.27	150.04213	Single peak. Compare to guanosine in-source fragment.	No	High	Thymine-D4
Guanosine	C10H13N5O5	7.43	282.08439	Single peak. Can compare to the in-source fragment in the guanine spectrum.	Yes	High	Thymine-D4
Hexose-P	C6H13O9P	11.4	259.02244	Combined integration of all peaks that are not glucose-6P. Compare to that spectrum and its internal standard.	Yes	High	Glucose-6P_U13C
Hippuric acid	C9H9NO3	4.45	178.05097	Single broad peak.	Yes	Medium	Phenylalanine-D5
Histidine	C6H9N3O2	10.92	154.0622	Single peak.	Yes	Medium	Citrulline-13C1
Homoarginine	C7H16N4O2	20	187.12005	Single peak.	No	High	Arginine-D7
Homocitrate	C7H10O7	11	205.03538	Single peak.	Yes	High	Succinic acid-D4
Homocysteine	C4H9NO2S	11.6	134.02812	Single peak. Compare to in-source fragment of homocystine.	No	Medium	Methionine-D3
Homocystine	C8H16N2O4S2	11.6	267.04787	Single peak.	Yes	High	Methionine-D3
Homoglutathione	C11H19N3O6S	10	320.09218	Single peak.	Yes	Low	Glutamine-D5
Hydroxyphenyllactic acid	C9H10O4	6.2	181.05063	Single peak.	Yes	High	Tyrosine-D4
Hypoxanthine	C5H4N4O	4.17	135.03123	Single broad peak.	Yes	High	Thymine-D4
IMP	C10H13N4O8P	10.97	347.03982	Single peak.	Yes	High	AMP-15N
Inosine	C10H12N4O5	6.16	267.07349	Single peak.	Yes	High	Glutamine-D5
Isocitric acid	C6H8O7	10.06	191.01973	Isomer of citric acid. Small peak in front of citric acid.	Yes	Low	Citric acid-D4
Isoleucine	C6H13NO2	7.25	130.08735	Split peak. Compare to internal standard. Isomer of leucine. This is the peak on the right. Leucine is the peak on the left.	Yes	High	Isoleucine-U13C
Isoleucine-U13C	^13C6H13NO2	7.25	136.10748	Single peak.	Yes	High	NA
Itaconic acid	C5H6O4	9.8	129.01933	Many isomers present. Large 2-hydroxyglutarate in-source fragment interferes; real peak is to the left of this fragment. Integrate only after spiking.	No	Medium	Succinic acid-D4
Kynurenic acid	C10H7NO3	3.71	188.03532	Single broad peak.	No	High	Tryptophan-D5
Kynurenine	C10H12N2O3	6.59	207.07752	Split peak. Peak on the right.	Yes	Low	Tryptophan-D5
Lactate	C3H6O3	6.79	89.02442	Single peak, often tailing. Compare to internal standard.	Yes	High	Lactic acid-D3
Lactic acid-D3	C3H3D3O3	6.79	92.04325	Single peak.	Yes	High	NA
Leucine	C6H13NO2	6.91	130.08735	Split peak. Compare to internal standard. Isomer of isoleucine. This is the peak on the left. Isoeucine is the peak on the right.	Yes	High	Leucine-D3
Leucine-D3	C6D3H10NO2	6.91	133.10618	Single peak.	Yes	High	NA
Lithocholic acid	C24H40O3	0.9	375.29047	Single peak.	No	Medium	Glutamine-D5
Lysine	C6H14N2O2	21.08	145.09825	Single peak. Compare to internal standard.	Yes	High	Lysine-D4
Lysine-D4	C6D4H10N2O2	21.08	149.12336	Single peak.	Yes	High	NA
Malate	C4H6O5	10.59	133.01425	Single peak. Often tailing. Can compare to in-source fragment in Fumarate spectrum.	Yes	High	Succinic acid-D4
Maleic acid	C4H4O4	2.16	115.00368	Single peak.	No	High	Thymine-D4
Malonic acid	C3H4O4	9.9	103.00368	Single peak.	Yes	Medium	Citric acid-D4
Methionine	C5H11NO2S	7.55	148.04377	Single peak. Compare to internal standard.	Yes	High	Methionine-D3
Methionine-D3	C5D3H8NO2S	7.58	151.0626	Single peak.	Yes	High	NA
NAD+	C21H27N7O14P2	10.71	662.10185	Single peak. Be aware, this metabolite has an inherent positive charge, this has been compensated in the formula shown here.	Yes	High	ATP-15N
NADH	C21H29N7O14P2	10.1	664.1175	Single peak.	Yes	High	ATP-15N
NADP+	C21H28N7O17P3	11.99	742.06818	Single peak. Be aware, this metabolite has an inherent positive charge, this has been compensated in the formula shown here.	Yes	High	ATP-15N
NADPH	C21H30N7O17P3	11.56	744.08383	Single peak.	Yes	High	ATP-15N
Neopterin	C9H11N5O4	8.5	252.07383	Single peak.	Yes	High	GMP-15N
Nicotinamide riboside	C11H14N2O5	8.8	253.083	Split peak. Both increase upon spiking and appear to be nicotinamide riboside.	No	Medium	Glutamine-D5
Nicotinic acid	C6H5NO2	5.2	122.02475	Single peak.	No	High	Pyruvate-13C3
Nitrosoglutathione	C10H16N4O7S	10	335.06669	Single peak.	No	High	Glutamine-D5
Nitrotyrosine	C9H10N2O5	7	225.05169	Single peak.	No	High	Tyrosine-D4
NMNH	C11H17N2O8P	10.6	335.06498	Large interfering peak on the right. This is not NMNH. NMNH is a smaller peak on the left. Use spiking to confirm.	No	High	AMP-15N
Ophthalmic acid	C11H19N3O6	10.35	288.12011	Single peak.	Yes	High	Glutamine-D5
Ornithine	C5H12N2O2	18.25	131.0826	Single tailing peak. Compare to internal standard. Others peaks at 10 minutes and 20 minutes should be ignored.	Yes	High	Ornithine-D6
Ornithine-D6	C5D6H6N2O2	18.25	137.12026	Single peak.	Yes	High	NA
Orotic acid	C5H4N2O4	5.6	155.00983	Single peak	Yes	Medium	Glutamine-D5
Oxaloacetate	C4H4O5	9.46	130.9986	Single peak. Be aware of the citric acid in-source fragment.	No	Medium	Succinic acid-D4
Oxiglutathione	C20H32N6O12S2	11.95	611.14469	Single peak. Compare to in-source fragment in glutathione spectrum.	Yes	High	Glutamine-D5
Pantothenic acid	C9H17NO5	7.3	218.1034	Single broad peak.	Yes	High	Glutamate-D3
Phenylalanine	C9H11NO2	6.58	164.0717	Single peak. Compare to internal standard.	Yes	High	Phenylalanine-D5
Phenylalanine-D5	C9D5H6NO2	6.6	169.10309	Single peak.	Yes	High	NA
Phosphoenolpyruvate	C3H5O6P	11.57	166.9751	Two peaks typically visible. The left peak is phosphoenolpyruvate.	Yes	High	Glucose-6P_U13C
Phosphorylethanolamine	C2H8NO4P	12.5	140.01182	Two peaks typically visible. The peak on the right, slightly tailing, is phosphorylethanolamine.	Yes	High	Glucose-6P_U13C
Phosphoserine	C3H8NO6P	11.6	184.00165	Single peak.	Yes	High	AMP-15N
Proline	C5H9NO2	8.51	114.05605	Single peak. Compare to internal standard.	Yes	High	Proline-D7
Proline-D7	C5D7H2NO2	8.56	121.09999	Single peak.	Yes	Medium	NA
PRPP	C5H13O14P3	11.3	388.94454	Single peak.	Yes	High	ATP-15N
Pyridoxal	C8H9NO3	2.3	166.05097	Single peak.	No	Medium	Thymine-D4
Pyridoxal-5P	C8H10NO6P	10.2	246.0173	Left peak of the large cluster.	No	Low	AMP-15N
Pyroglutamic acid	C5H7NO3	8.1	128.03532	Peak on the left. In-source fragment of glutamate can be seen around 10 minutes.	Yes	High	Glutamate-D3
Pyruvate	C3H4O3	4.24	87.00877	Single broad peak. Compare to internal standard.	Yes	High	Pyruvate-13C3
Pyruvate-13C3	^13C3H4O3	4.22	90.01883	Singe broad peak.	Yes	High	NA
Ribose	C5H10O5	5.52	149.04555	Single peak. Be aware of the hexose in-source fragments.	No	High	Glucose 13C6
Ribose-1_5-diphosphate	C5H12O11P2	11.56	308.97821	Often split peak.	No	Medium	Fructose-1,6-diphosphate_U13C
Ribose-5P	C5H11O8P	11.07	229.01188	Split peak with ribulose-5P. Left peak should be ribose, but, standards also show split peaks. We report as "pentose-P"	Yes	Medium	Glucose-6P_U13C
Ribulose-5P	C5H11O8P	11.1	229.01188	Split peak with ribose-5P. Right peak should be ribulose, but, standards also show split peaks.	No	Medium	Glucose-6P_U13C
Sedoheptulose	C7H14O7	8.02	209.06668	Broad peak.	No	High	Glucose 13C6
Sedoheptulose-7P	C7H15O10P	11.57	289.03301	Peak on the right.	Yes	High	Glucose-6P_U13C
Serine	C3H7NO3	10.81	104.03532	Single peak. Compare to internal standard.	Yes	High	Serine-D3
Serine-D3	C3D3H4NO3	10.83	107.05415	Single peak.	Yes	High	NA
Succinate	C4H6O4	10.62	117.01933	Single peak. Compare to internal standard.	Yes	High	Succinic acid-D4
Succinic acid-D4	C4H2D4O4	10.62	121.04444	Single peak.	Yes	High	NA
Succinyl_AMP	C14H18N5O11P	11.92	462.06677	Single peak.	Yes	High	AMP-15N
Taurine	C2H7NO3S	9.52	124.00739	Single slightly broad peak.	Yes	High	Methionine-D3
TDP	C10H16N2O11P2	12.16	401.01566	Single peak. Typically below detection limits.	No	Medium	GTP-15N
Threonine	C4H9NO3	9.97	118.05097	Single peak.	Yes	High	Tryptophan-D5
Thymidine	C10H14N2O5	2.4	241.083	Single peak.	No	Medium	Thymine-D4
Thymine	C5H6N2O2	2	125.03565	Some interfering peaks. Compare to internal standard.	No	High	Thymine-D4
Thymine-D4	C5D4H2N2O2	2	129.06076	Single peak.	Yes	High	NA
TMP	C10H15N2O8P	12.13	321.04933	Single peak.	Yes	Medium	GMP-15N
Tryptophan	C11H12N2O2	6.93	203.0826	Single peak. Compare to internal standard.	Yes	High	Tryptophan-D5
Tryptophan-D5	C11D5H7N2O2	6.93	208.11398	Single peak.	Yes	High	NA
TTP	C10H17N2O14P3	10.45	480.98199	Single peak.	No	Medium	GTP-15N
Tyrosine	C9H11NO3	8.63	180.06662	Single peak. Compare to internal standard.	Yes	High	Tyrosine-D4
Tyrosine-D4	C9D4H7NO3	8.65	184.09172	Peak on the right is the internal standard. Compare to endogenous metabolite.	Yes	High	NA
UDP	C9H14N2O12P2	11.53	402.99492	Split peak. Peak on the left is UDP. Peak on the right is UTP in-source fragment.	Yes	High	GTP-15N
UDP-HexNac	C17H27N3O17P2	10.75	606.07429	Single peak.	Yes	High	GTP-15N
UDP-hexose	C15H24N2O17P2	10.93	565.04774	Single peak.	Yes	High	GTP-15N
UMP	C9H13N2O9P	10.47	323.02859	Peak on the left. Compare to UDP and UTP in-source fragments.	Yes	High	GMP-15N
Uracil	C4H4N2O2	2	111.02	Single peak. Compare to uridine in-source fragment at 4.5 minutes.	Yes	High	Thymine-D4
Uric acid	C5H4N4O3	8.7	167.02106	Single broad peak.	Yes	High	Thymine-D4
Uridine	C9H12N2O6	4.32	243.06226	Single broad peak. Compare to in-source fragment in uracil spectrum.	Yes	High	Thymine-D4
UTP	C9H15N2O15P3	12.02	482.96125	Single peak. Compare to in-source fragment in UDP spectrum.	Yes	High	ATP-15N
Valine	C5H11NO2	8.14	116.0717	Single peak. Compare to internal standard.	Yes	High	Valine-D8
Valine-D8	C5D8H3NO2	8.2	124.12192	Single peak.	Yes	High	NA
Xanthine	C5H4N4O2	4.35	151.02615	Single broad peak.	Yes	High	Thymine-D4
Xanthosine	C10H12N4O6	8.2	283.06841	Single peak.	Yes	High	Thymine-D4
XMP	C10H13N4O9P	10.77	363.03474	Single peak.	No	Medium	AMP-15N
